# Supplementary material for: Microwave-Assisted Desulfation of the Hemolytic Saponins Extracted from Holothuria scabra Viscera
Source: Molecules. 2022 Jan 15;27(2):537. doi: 10.3390/molecules27020537 (PMC8780253; doi:10.3390/molecules27020537)
Supplement: Supplementary file 1 [file molecules-27-00537-s001.zip]

Archive with 1 entries (1 files):
- molecules-1552190-supplementary.pdf
